# Supplementary material for: Antiviral Activity of the Rhamnolipids Mixture from the Antarctic Bacterium Pseudomonas gessardii M15 against Herpes Simplex Viruses and Coronaviruses
Source: Pharmaceutics. 2021 Dec 8;13(12):2121. doi: 10.3390/pharmaceutics13122121 (PMC8704987; doi:10.3390/pharmaceutics13122121)
Supplement: Supplementary file 1 [file pharmaceutics-13-02121-s001.zip]

Archive with 1 entries (1 files):
- pharmaceutics-1462572-supple.pdf
